# Supplementary material for: Development of a MassARRAY Genotyping Platform and Its Clinical Application for Venous Thromboembolism Risk Assessment in Thai Patients
Source: Med Sci (Basel). 2025 Nov 24;13(4):282. doi: 10.3390/medsci13040282 (PMC12735279; doi:10.3390/medsci13040282)
Supplement: Supplementary file 1 [file medsci-13-00282-s001.zip]

Archive with 1 entries (1 files):
- medsci-3969664-supplementary.pdf
